# Supplementary material for: The Potential of Ultrasound Radiomics in Carpal Tunnel Syndrome Diagnosis: A Systematic Review and Meta-Analysis
Source: Diagnostics (Basel). 2023 Oct 23;13(20):3280. doi: 10.3390/diagnostics13203280 (PMC10606315; doi:10.3390/diagnostics13203280)
Supplement: Supplementary file 1 [file diagnostics-13-03280-s001.zip]

Archive with 1 entries (1 files):
- diagnostics-2659607-supplementary.pdf
